# Supplementary material for: Circadian pattern of short-term variability of the QT-interval in primary prevention ICD patients - EU-CERT-ICD methodological pilot study
Source: PLoS One. 2017 Aug 21;12(8):e0183199. doi: 10.1371/journal.pone.0183199 (PMC5565185; doi:10.1371/journal.pone.0183199)
Supplement: S1 File — (XLSX) [file pone.0183199.s001.xlsx]

## Sheet: baseline characteristics
Column2	Age (yrs)	Gender	NYHA class	cardiomyopathy	LVEF	Hypertension	DM	PAD	stroke	sleep apnea	COPD	Smoking	Pack years	Malignancy	Beta-blocker	Acei/ARB	ACE inhibitor	AT1 antagonist	Loop diuretic	Mineralocorticoid receptor antagonist	diuretic	Digitalis	ASA	OAC	Column1	Amiodarone	Other class-I or class-III antiarrhythmic	Statin
low AS
	33.75	female	NYHA II	dilated cardiomyopathy	18	no	no	no	no	no	no	yes, use earlier	15	no	yes	2	yes	no	yes	yes	no	no	no	no	1	no	no	no
	61.03	male	NYHA III	Ischemic cardiomyopathy	35	yes	no	no	no	no	no	yes, use earlier	56	no	yes	2	yes	no	yes	yes	no	no	yes	no	1	no	no	yes
	83.08	male	NYHA I-II	dilated cardiomyopathy	25	no	no	no	no	no	no	yes, use earlier	51	no	yes	2	yes	no	no	yes	no	no	yes	no	1	no	no	yes
	66.38	female	NYHA II	dilated cardiomyopathy	28	no	no	no	no	no	no	yes, use actually	20	no	yes	2	yes	no	yes	yes	no	no	yes	no	1	no	no	yes
	53.35	male	NYHA III	Ischemic cardiomyopathy	25	no	yes	yes	no	no	no	no	.	no	no	2	no	yes	yes	no	no	no	yes	no	1	no	no	no
	49	male	NYHA I	dilated cardiomyopathy	20	no	yes	no	no	no	no	yes, use earlier	32	no	yes	2	yes	no	yes	yes	no	no	no	no	1	no	no	yes
	65.5	male	NYHA II-III	Ischemic cardiomyopathy	30	yes	yes	no	no	no	no	yes, use earlier	50	no	yes	2	yes	no	yes	yes	no	no	yes	no	1	no	no	yes
	68.55	male	NYHA II-III	Ischemic cardiomyopathy	35	no	no	no	no	yes	no	yes, use earlier	15	no	yes	2	no	yes	no	yes	no	no	yes	no	1	no	no	yes
	46.32	male	NYHA I	Ischemic cardiomyopathy	30	no	no	no	no	no	no	yes, use earlier	63	no	yes	2	yes	no	no	yes	no	no	no	yes	1	no	no	yes
	53.68	male	NYHA II	dilated cardiomyopathy	27	no	no	no	no	no	no	no	.	no	yes	2	yes	no	yes	no	no	no	no	yes	1	no	no	yes
	58.14	male	NYHA II	Ischemic cardiomyopathy	22	yes	no	no	no	no	no	no	.	no	yes	2	yes	no	yes	yes	no	no	yes	yes	2	yes	no	yes
	62.58	male	NYHA II	Ischemic cardiomyopathy	34	yes	no	no	no	no	no	yes, use earlier	45	no	yes	2	yes	no	yes	no	no	no	yes	no	1	no	no	yes
	31.95	male	NYHA I	dilated cardiomyopathy	12	no	no	no	no	no	no	no	.	no	yes	2	yes	no	yes	yes	no	no	no	no	1	no	no	no
	56.22	male	NYHA I-II	dilated cardiomyopathy	29	no	yes	no	no	no	yes	yes, use earlier	20	no	yes	2	no	yes	yes	yes	no	no	yes	no	1	no	no	yes
	47.46	female	NYHA II	Ischemic cardiomyopathy	33	no	yes	no	yes	no	no	yes, use actually	20	no	yes	2	yes	no	no	yes	no	no	yes	no	1	no	no	yes
high AS
	73.51	male	NYHA III	Ischemic cardiomyopathy	19	yes	yes	yes	no	no	yes	no	.	no	yes	2	no	yes	yes	yes	no	no	yes	no	1	no	no	no
	55.97	female	NYHA II-III	dilated cardiomyopathy	33	yes	yes	no	no	no	no	no	.	no	yes	2	yes	no	yes	yes	no	no	yes	no	1	no	no	no
	77.73	male	NYHA II	dilated cardiomyopathy	29	yes	no	yes	no	no	yes	no	.	no	yes	2	no	yes	yes	yes	no	no	yes	no	1	no	no	yes
	76.07	male	NYHA I	Ischemic cardiomyopathy	12	yes	no	no	no	no	no	yes, use earlier	60	no	no	2	yes	no	yes	yes	yes	no	yes	no	1	no	no	yes
	46.83	male	NYHA I	dilated cardiomyopathy	35	yes	yes	no	no	no	no	yes, use earlier	59	no	yes	2	yes	no	no	yes	yes	no	no	no	1	no	no	yes
	65.04	male	NYHA II-III	Ischemic cardiomyopathy	35	yes	yes	no	no	no	no	yes, use earlier	35	no	yes	2	yes	no	no	yes	yes	no	yes	no	1	no	no	yes
	68.33	male	NYHA II	Ischemic cardiomyopathy	35	no	yes	no	no	no	no	yes, use earlier	42	no	yes	1	no	no	yes	yes	no	no	yes	no	1	no	no	yes
	49.4	male	NYHA II	dilated cardiomyopathy	25	yes	no	no	no	no	no	yes, use earlier	72	no	yes	1	no	no	yes	yes	no	no	no	no	2	yes	no	no
	63.76	male	NYHA II	Ischemic cardiomyopathy	25	yes	no	yes	no	no	no	yes, use earlier	60	no	yes	2	no	yes	yes	yes	no	no	yes	no	1	no	no	yes
	61.4	male	NYHA II	Ischemic cardiomyopathy	30	yes	yes	yes	no	no	no	yes, use earlier	5	no	yes	2	yes	no	yes	yes	no	no	yes	no	1	no	no	yes
	65.55	male	NYHA II	dilated cardiomyopathy	30	yes	no	no	yes	no	no	no	.	no	yes	2	yes	no	no	yes	no	no	no	yes	2	yes	no	yes
	52.54	male	NYHA III	dilated cardiomyopathy	18	no	no	no	no	no	no	yes, use earlier	7	no	yes	2	yes	no	no	yes	no	no	no	no	1	no	no	no
	71.56	male	NYHA II-III	Ischemic cardiomyopathy	28	yes	no	no	no	no	no	no	.	no	yes	2	yes	no	yes	yes	no	no	yes	yes	1	no	no	yes
	69.5	female	NYHA II-III	Ischemic cardiomyopathy	24	yes	yes	no	no	no	yes	yes, use actually	55	no	yes	2	yes	no	yes	yes	no	no	no	yes	1	no	no	yes
	67.21	male	NYHA I	Ischemic cardiomyopathy	27	yes	no	no	no	no	no	yes, use earlier	5	no	yes	2	yes	no	yes	yes	no	no	yes	no	1	no	no	yes

## Sheet: STV subgroups
	low AS																								high AS
																mean	sd	n	SEM																					mean	sd	n	SEM
00:00	1.6343	0.2302	0.5064	0.2762	0.3913	0.6215	1.1969	0.8286	0.5294	0.2992	0.6445	0.4834	0.8286	0.4143	0.6675	0.63682	0.37366	15	0.0964786					00:00	0.6905	0.8286	1.1049	0.9898	0.6445	0.3683	0.6215	0.2762	0.7596	0.8517	0.5294	0.9207	0.3453	0.6215	0.2992	0.65678	0.25807	15	0.0666334
01:00	1.312	0.5985	0.5985	0.4834	0.6675	0.8747	1.0358	0.5985	0.5985	0.6215	0.5294	0.6445	0.9898	0.5064	0.6675	0.7151	0.233675	15	0.0603346					01:00	0.8517	0.3913	0.5754	0.9207	0.3913	0.4604	0.4834	0.5985	0.5524	0.5294	0.6215	0.8286	0.7826	1.0588	0.4604	0.63376	0.205844	15	0.0531488
02:00	1.1049	0.3913	0.3453	0.6445	0.3913	0.5064	0.8747	0.8747	0.4834	0.4604	0.4834	0.3913	0.5985	0.8286	0.4604	0.589273	0.228164	15	0.0589118					02:00	0.9207	0.3683	0.3453	0.9437	0.6675	0.4834	0.8056	0.4373	0.6445	0.3453	1.1739	0.4143	0.8747	0.5294	0.1151	0.6046	0.289381	15	0.074718
03:00	0.6445	0.2992	0.3683	0.6445	0.4373	0.4834	0.6905	0.2302	0.5524	0.5524	0.4143	0.5294	0.8286	0.6905	0.3453	0.514053	0.167258	15	0.0431858					03:00	1.4731	0.7136	0.5064	0.9207	0.6215	0.6905	0.5524	0.4604	0.6675	0.5985	0.7826	0.4604	0.8517	0.6675	0.5294	0.699747	0.253302	15	0.0654023
04:00	1.0358	0.5294	0.3683	0.5754	0.5754	0.8056	1.0128	0.5064	0.5294	0.5985	0.5294	0.5294	0.4604	0.4373	0.4143	0.593853	0.201081	15	0.0519189					04:00	0.8977	0.7366	0.3453	0.9667	0.4373	0.7136	0.8056	0.5294	0.8056	0.6675	0.5985	0.2302	0.5294	0.5294	0.1611	0.596927	0.235933	15	0.0609176
05:00	0.8286	0.3222	0.5985	0.5985	0.4834	0.9667	0.8517	0.6905	0.2762	0.2302	0.4373	0.3683	0.4604	0.7366	0.5294	0.558567	0.221711	15	0.0572455					05:00	0.5524	0.9667	0.6445	0.9898	0.8286	0.8056	0.3913	0.5754	0.8977	0.6905	0.8286	0.6905	0.7826	0.6675	0.5524	0.724273	0.167997	15	0.0433765
06:00	0.9207	0.4834	0.5294	0.3222	0.5294	0.9207	1.0818	0.8517	0.6675	0.5985	0.6905	0.4604	0.7826	0.6905	0.4604	0.66598	0.212111	15	0.0547669					06:00	0.8056	0.5754	0.8517	1.5192	0.6675	0.4373	0.7366	0.5754	0.4834	0.5985	1.1969	0.4143	0.8747	1.0588	0.3683	0.74424	0.319976	15	0.0826175
07:00	0.6905	0.3913	0.5064	0.5524	0.4604	0.4373	0.5524	0.6215	0.4143	0.4834	0.4604	0.5524	0.4143	0.6675	0.2532	0.49718	0.114026	15	0.0294413					07:00	1.266	0.6905	0.8286	1.0588	0.4604	1.2199	0.8286	0.4373	0.7366	1.289	0.5524	0.5064	1.335	1.1049	0.3683	0.845513	0.342896	15	0.0885353
08:00:00	1.1739	0.5294	0.7136	0.5524	0.7366	0.3683	0.4604	0.4604	0.5754	0.1611	0.6675	0.4834	0.5754	0.6445	0.5064	0.573913	0.219312	15	0.056626					08:00:00	0.9437	1.7494	0.8977	1.9335	0.6905	2.0486	1.335	1.1739	1.6803	0.6675	1.6573	0.2762	1.4731	1.289	0.4834	1.21994	0.545264	15	0.140787
09:00:00	0.7136	0.2992	0.2302	0.6675	0.3222	0.2992	0.6215	0.5524	0.3222	0.9207	0.7596	0.3913	0.7136	0.6445	0.4604	0.527873	0.21052	15	0.0543561					09:00:00	1.1739	0.5524	1.5882	1.3811	0.3222	1.5192	1.335	0.2302	0.3683	0.8517	0.7826	0.7136	0.7596	0.8286	0.6445	0.870073	0.436403	15	0.112679
10:00:00	0.681439	0.4143	0.5064	0.5524	0.6445	0.4143	0.681439	0.0921	0.4373	0.5064	0.5985	0.5524	0.7826	0.5294	0.2992	0.512845	0.170204	15	0.0439465					10:00:00	0.6675	0.5754	0.6905	0.6215	0.4834	1.5882	0.5985	0.8056	0.4373	1.1969	0.3453	0.4373	0.6445	1.0588	0.5064	0.710473	0.333649	15	0.0861477
11:00:00	0.702	0.3222	0.2992	0.6445	0.5985	0.6675	0.72	0.3453	1.1509	0.6215	0.5985	0.3913	0.9898	0.4143	0.5524	0.601193	0.239054	15	0.0617234					11:00:00	1.1049	0.6675	1.6112	0.8286	0.7136	0.4143	0.3222	0.5985	0.8517	0.6215	0.7023	0.704	1.0358	0.9667	0.702	0.789653	0.309284	15	0.0798568
12:00:00	0.6445	0.2992	0.4143	0.716	0.4604	0.4604	0.715	0.9437	0.3683	0.5064	0.7826	0.2532	0.5294	0.5524	0.7826	0.561893	0.197412	15	0.0509716					12:00:00	0.6905	0.6905	0.8977	0.9437	0.7826	1.312	1.0818	0.5524	0.9207	0.716	0.9207	0.6675	1.0128	0.7826	0.715	0.845767	0.195024	15	0.050355
13:00:00	0.5524	0.7826	0.7366	0.5294	0.5985	0.1841	0.646	0.7366	0.65	0.6215	0.7366	0.4373	0.3683	0.4604	0.2532	0.5529	0.181514	15	0.0468667					13:00:00	0.6905	0.8056	1.1279	0.65	0.4373	1.8875	0.4143	0.2762	0.9207	0.5064	0.64	0.6905	0.4834	0.7826	0.6445	0.730493	0.384521	15	0.0992829
14:00:00	0.9437	0.3913	0.3913	0.5754	0.6445	0.4604	0.650256	0.7596	0.4604	0.6215	0.6445	0.6215	0.4604	0.5064	0.4143	0.569697	0.152752	15	0.0394404					14:00:00	0.6215	0.5064	0.2992	1.0818	0.650256	1.1049	0.4143	0.8747	0.6215	0.4834	0.6445	0.5754	0.7366	0.7596	0.2302	0.640284	0.24963	15	0.0644543
15:00:00	0.6215	0.5524	0.8747	0.6905	0.4834	0.5754	0.650256	0.9898	0.4143	0.3683	0.9437	0.5985	0.5985	0.6445	0.2532	0.617264	0.203388	15	0.0525145					15:00:00	0.9207	0.7826	1.0818	1.1279	0.5064	0.9437	0.6215	0.6675	0.0921	0.5985	0.8977	0.7826	0.3913	0.6215	0.0921	0.675193	0.313507	15	0.0809471
16:00	0.4373	0.4373	0.4143	0.8286	0.6215	0.5754	0.5754	0.4604	0.2762	0.7826	0.4373	0.4373	0.5524	0.5294	0.3913	0.517113	0.146319	15	0.0377795					16:00	1.0128	0.4143	1.0358	1.0588	0.9207	1.5192	0.706464	0.7826	1.2199	0.7596	0.6215	0.5064	0.8517	0.6675	0.8286	0.860391	0.282824	15	0.0730247
17:00	0.3683	0.6445	0.3222	0.6215	0.4834	0.6675	0.646	0.6675	1.0358	0.6905	0.4834	0.5985	0.4373	0.3913	0.6675	0.58168	0.177157	15	0.0457417					17:00	0.6905	0.9437	0.5754	1.335	1.0588	1.1739	0.4604	1.335	1.2199	0.5985	0.7136	0.4604	1.1509	1.0128	0.2992	0.868533	0.344976	15	0.0890724
18:00	0.6445	0.3453	0.3913	0.5064	0.3683	0.4834	0.45	0.6675	0.6905	0.6445	0.5524	0.7596	0.4143	0.6445	0.3913	0.530253	0.135874	15	0.0350826					18:00	1.312	1.4731	0.8286	1.5652	1.4501	1.4501	0.7826	0.9437	1.6343	0.8977	0.8056	0.8286	1.289	1.312	0.2302	1.12019	0.393007	15	0.101474
19:00	0.4834	0.4143	0.3222	0.6215	0.6905	0.6905	0.71	0.6675	0.3222	0.7826	0.4373	0.2762	0.8747	0.3913	0.4143	0.5399	0.188964	15	0.0487904					19:00	0.8286	1.2199	1.1969	1.335	0.7366	1.335	0.7366	0.3222	0.1841	0.8286	0.6215	1.0128	0.5064	0.9898	0.3222	0.811747	0.373133	15	0.0963424
20:00	0.8286	0.7826	0.3222	0.5985	0.6215	0.6445	0.3	0.4373	0.4604	0.7596	0.2762	0.5754	0.6215	0.6445	0.3913	0.55094	0.177683	15	0.0458775					20:00	1.0818	0.5985	0.4373	0.8977	0.9898	0.2762	1.1049	0.3453	0.2532	0.6675	0.2992	0.9207	0.8517	0.6675	0.7136	0.67366	0.297777	15	0.0768858
21:00	0.4373	0.5064	0.5985	0.3683	0.4604	0.2762	0.65	0.5064	0.4604	0.9898	0.5985	0.4604	0.5985	0.5754	0.5064	0.53286	0.15973	15	0.041242					21:00	0.8747	0.5985	0.4143	0.7136	0.4604	0.8286	0.8517	0.9437	0.6445	0.5754	1.0588	0.5985	0.9207	0.3683	0.5985	0.69668	0.207966	15	0.0536965
22:00	0.6445	0.6215	0.3453	0.4604	0.5294	0.2992	0.34	0.4373	0.5294	0.2762	0.2762	0.5064	0.3913	0.1611	0.5985	0.42778	0.14419	15	0.0372298					22:00	0.8747	0.4143	0.3222	0.8517	0.9667	0.7136	0.7826	0.3683	0.8056	0.5064	0.7366	1.6343	0.7826	0.2072	0.5985	0.704353	0.343161	15	0.0886038
23:00	1.4501	0.3453	0.5064	0.6445	0.2992	1.0818	0.65	0.6215	0.7596	0.6445	0.2992	0.4143	0.7366	0.2992	0.2992	0.603427	0.324667	15	0.0838286					23:00	0.7826	0.8056	0.7366	1.0818	0.4143	1.266	1.0588	0.3683	0.5294	0.1841	0.6675	1.0588	1.289	0.5294	0.5985	0.758047	0.334522	15	0.0863731

## Sheet: QT subgroups
QT low AS																					QT high AS
																mean	sd	n	SEM																		mean	sd	n	SEM
00:00	414.638	395.567	360.364	419.245	361.928	385.758	409.219	347.088	386.114	386.907	415.636	334.471	397.81	417.083	380.135	387.464	26.658	15	6.88308		00:00	360.238	350.555	456.007	461.072	329.362	420.345	318.164	418.894	461.523	418.644	434.968	483.622	436.816	367.528	401.606	411.365	51.6806	15	13.8122
01:00	388.655	400.784	367.565	397.336	380.261	401.763	397.341	361.842	399.145	388.378	423.158	334.471	432.466	388.286	423.206	392.31	25.147	15	6.49294		01:00	363.721	348.597	451.571	465.453	341.416	444.643	311.261	416.092	448.783	412.997	451.211	492.346	450.261	391.422	412.384	417.031	52.2832	15	13
02:00	410.215	405.734	367.93	433.766	381.238	385.582	413.829	364.024	411.421	384.746	422.155	341.804	400.504	380.021	384.611	392.505	24.474	15	6.31915		02:00	380.911	350.735	466.071	472.949	344.844	429.513	322.653	419.23	445.583	432.96	446.873	443.55	443.461	378.065	409.479	414.712	47.2856	15	12.6376
03:00	427.593	398.67	369.479	408.149	381.647	387.395	423.129	367.017	404.448	382.99	426.312	341.731	396.509	394.038	365.507	391.641	24.5906	15	6.34928		03:00	380.298	349.847	447.441	448.06	347.252	424.856	326.538	401.06	414.648	395.726	481.794	434.182	456.756	355.132	391.093	405.313	47.1362	15	12.5977
04:00	420.539	403.071	367.878	425.119	400.095	401.143	438.532	361.252	409.793	347.362	455.371	340.201	380.232	415.475	366.931	395.533	33.8214	15	8.73265		04:00	401.076	385.564	446.284	452.085	350.146	414.361	324.679	429.876	434.841	420.724	474.637	449.614	459.16	365.937	407.381	415.378	44.2027	15	11.8137
05:00	420.134	401.934	372.773	391.661	414.532	427.483	425.425	361.91	417.647	364.26	422.577	340.422	433.924	398.719	352.659	396.404	30.626	15	7.90761		05:00	374.791	349.865	425.821	452.719	351.348	419.088	325.816	419.358	443.104	429.449	466.602	453.735	467.17	367.528	401.124	412.338	46.4541	15	12.4154
06:00	438.112	379.58	366.797	392.185	415.83	379.186	436.299	364.471	417.5	387.379	436.896	335.742	384.274	390.704	356.291	392.083	31.1181	15	8.03466		06:00	393.945	350.724	458.975	462.88	346.973	411.493	321.816	433.25	428.561	415.406	455.333	442.381	432.953	330.97	426.442	408.44	49.2141	15	13.153
07:00	393.245	366.417	362.969	434.304	405.279	382.695	428.629	361.681	427.665	389.047	441.396	338.23	424.241	377.522	380.552	394.258	31.3141	15	8.08526		07:00	382.365	349.544	430.814	455.45	344.576	388.987	324.893	404.022	437.38	400.599	437.71	414.028	433.593	354.076	404.439	398.579	40.8239	15	10.9107
08:00:00	383.089	370.818	365.612	371.238	418.498	354.395	431.814	366.775	420.934	327.184	404.92	337.272	337.922	393.089	365.778	376.622	31.9149	15	8.2404		08:00:00	380.485	354.21	408.974	449.372	316.704	407.567	319.957	359.82	423.212	372.735	407.317	373.914	417.675	351.934	386.162	382.111	39.2053	15	10.4781
09:00:00	382.664	382.697	364.219	410.357	394.114	339.603	439.548	361.501	388.273	339.133	395.682	337.529	449.505	384.36	368.84	382.535	33.3494	15	8.61079		09:00:00	377.168	350.525	422.972	462.55	331.087	427.342	326.271	414.075	415.264	380.176	417.056	387.659	399.948	346.453	374.967	389.739	40.2948	15	10.7692
10:00:00	380.7	367.286	365.951	385.857	379.597	341.725	410	343.665	408.212	353.715	428.978	333.062	412.011	356.263	357.939	374.997	29.1148	15	7.51742		10:00:00	363.241	350.591	431.757	443.929	302.292	451.831	327.161	392.799	420.478	404.218	414.859	379.172	418.12	330.484	388.115	389.7	46.309	15	12.3766
11:00:00	370.8	377.226	368.919	346.081	396.662	339.691	380	350.06	393.126	320.595	416.704	338.363	412.09	389.624	371.433	371.425	28.0806	15	7.25039		11:00:00	357.338	350.762	421.424	444.704	317.267	437.45	324.096	388.124	409.18	399.671	428.9	380.565	421.47	349.67	370	388.806	41.5733	15	11.1109
12:00:00	353.76	393.814	365.964	362.2	386.483	363.234	394	362.272	394.059	323.271	364.221	334.825	400.206	378.56	344.883	368.117	23.08	15	5.95924		12:00:00	333.44	350.323	423.826	426.719	321.312	424.056	322.278	397.298	447.878	395	434.33	423.039	443.77	380.003	380	397.845	42.2858	15	11.3014
13:00:00	349.995	352.1	354.67	372.898	378.54	357.302	415	338.608	380.1	346.871	408.747	336.629	399.003	372.215	359.478	368.144	24.4448	15	6.31161		13:00:00	326.168	350.819	402.221	430.7	329.713	439.859	326.6	418.638	451.133	394.441	427.658	437.838	419.541	364.771	374.009	397.71	41.7846	15	11.1674
14:00:00	379.569	368.829	369.151	362.606	388.547	340.913	382	348.077	368.525	335.071	413.973	335.852	416.17	398.742	364.844	371.525	25.6827	15	6.63124		14:00:00	322.888	351.621	415.86	450.776	330.8	425.722	327.119	379.159	422.078	415.311	428.339	423.834	411.852	358.802	360.916	393.013	40.3269	15	10.7778
15:00:00	383.838	381.001	368.164	382.851	373.214	339.98	380	335.259	370.688	371.031	398.837	338.662	412.346	380.76	372.886	372.634	21.2599	15	5.48929		15:00:00	377.724	352.024	423.037	460.949	344.78	469.926	326.267	411.978	448.662	414.57	407.529	410.551	431.979	351.414	370.681	401.739	45.5857	15	12.1833
16:00	349.866	384.584	357.344	380.473	372.459	373.326	372.882	336.534	374.857	331.551	399.972	336.95	422.132	391.847	380.722	371.033	25.0996	15	6.48068		16:00	358.501	351.066	427.113	457.147	328.664	472.833	326.456	402.645	464.793	418.336	384.6	414.726	378.961	332.308	396.964	396.901	49.6855	15	13.279
17:00	350.606	361.748	366.504	371.578	359.955	348.491	388.126	352.219	385.634	341.836	415.226	333.251	392.845	390.58	374.184	368.852	22.4307	15	5.79158		17:00	339.212	348.591	430.502	477.516	341.734	455.762	326.686	403.301	433.071	389.082	399.583	396.622	421.839	346.689	402.534	398.108	44.6972	15	11.9458
18:00	383.15	382.524	360.364	396.045	366.177	361.94	411.017	332.822	371.56	333.341	418.984	326.749	388.847	350.033	378.045	370.773	27.6083	15	7.12844		18:00	332.025	344.16	375.364	437.213	332.992	454.659	323.796	374.581	422.09	385.872	396.246	456.75	411.335	323.803	391.551	387.887	45.501	15	12.1607
19:00	351.021	363.019	358.723	366.629	351.317	366.434	398.001	329.667	375.708	334.963	413.119	333.233	369.264	371.661	358.892	362.777	22.5758	15	5.82904		19:00	348.071	351.164	416.274	415.372	335.135	429.578	323.702	359.98	437.787	389.527	445.505	424.556	393.215	357.337	372.345	389.391	39.8631	15	10.6539
20:00	405.669	334.498	365.133	389.379	369.586	356.382	389.775	334.621	383.394	346.243	413.226	342.487	413.004	366.623	381.803	372.788	26.7434	15	6.90511		20:00	327.976	351.063	420.828	457.351	322.015	430.288	325	357.659	418.512	383.636	434.493	468.694	393.11	355.147	366.92	391.765	47.4405	15	12.679
21:00	380.507	372.611	369.319	385.076	383.543	360.932	389.42	342.206	367.841	352.958	407.902	332.574	407.854	371.029	350.893	371.644	21.7962	15	5.62776		21:00	353.996	351.342	430.932	477.855	324.956	428.008	325.134	357.435	455.136	392.277	443.844	452.114	433.785	361.842	373.756	400.601	51.3192	15	13.7156
22:00	390.595	391.54	368.156	358.854	364.54	386.836	372.713	335.879	368.546	366.981	407.328	331.722	403.094	403.887	374.866	375.036	22.7679	15	5.87865		22:00	338.805	350.662	428.225	481.144	298.819	436.65	323.167	351.015	453.621	395.302	438.417	499.569	458.346	360.55	403.535	405.644	61.0882	15	16.3265
23:00	387.184	387.607	382.044	414.255	369.872	369.848	396.589	335.512	365.449	401.271	411.531	345.179	426.532	375.519	370.868	382.617	25.0484	15	6.46748		23:00	355.625	349.094	417.781	476.05	328.252	439.94	323.007	396.353	434.42	420.533	477.406	487.345	433.448	360.629	402.337	410.471	53.8817	15	14.4005

## Sheet: RR subgroups
RR low AS
																mean	sd	n	SEM																	mean	sd	n	SEM
	876.35	1104.25	934.928	878.025	634.158	948.791	920.07	983.995	955.172	834.293	911.305	975.849	851.516	1099.29	809.161	914.477	114.925	15	29.6734		822.915	914.824	1070.8	1220.66	697.193	971.438	668.374	1039.69	1200.22	980.322	948.468	990.621	1029.95	802.768	939.296	954.16	158.154	15
	860.708	1094.42	976.497	838.565	668.826	901.785	807.677	1074.65	971.797	882.644	915.695	975.849	1045.22	913.652	908.827	922.454	109.116	15	28.1735		904.516	815.799	1041.35	1132.34	710.038	955.082	662.399	1031.81	1094.93	921.139	1018.43	999.208	1124.91	849.566	961.015	947.251	141.011	15	37.6869
	920.995	1153.02	987.109	984.417	669.654	929.82	922.074	1038.46	964.058	830.452	953.605	994.343	823.401	881.226	846.1	926.583	110.849	15	28.621		945.366	846.625	1140.02	1258.82	708.61	974.437	700.551	965.792	1039.83	987.456	1040.58	872.887	1150.55	864.698	955.712	964.015	153.984	15	36
	931.1	1092.49	1000.26	868.897	670.439	897.492	931.061	1099.58	1031.81	831.33	989.642	990.36	794.32	988.243	811.628	928.577	118.124	15	30.4996		991.211	862.974	1087.52	1090.64	733.277	933.651	701.249	964.99	932.554	958.336	1211.13	886.224	1096.62	783.773	935.074	945.296	141.13	15	37.7185
	899.72	1180.18	1011.71	996.149	716.789	932.198	1004.17	1220.59	1013.85	700.624	982.712	1034.9	761.408	1068.29	785.68	953.931	156.566	15	40.425		1000.76	862.007	920.345	1150.48	762.654	923.38	712.668	1078.33	1058.05	967.632	1137.57	916.192	1194.33	837.323	1020.18	965.837	141.406	15	36.5
	851.697	1183.08	939.364	745.504	750.62	945.676	961.784	1237.32	1050.05	774.271	972.896	943.208	1017.06	967.012	753.245	939.519	149.211	15	38.5261		941.309	890.538	973.117	1263.01	756.526	905.03	732.193	1013.59	1070.47	949.695	1074.26	965.055	1185.13	853.15	997.959	969.505	142.261	15	38.0209
	974.819	901.114	971.953	775.559	753.842	814.892	1039.18	1224.8	1032.91	855.566	1011.29	951.104	759.047	961.847	750.741	918.577	135.003	15	34.8576		973.832	887.419	1081.76	1145.56	792.508	896.544	745.611	1064.41	1050.15	949.643	1076.96	914.825	1062.05	751.358	1115	956.617	132.238	15	35.3421
	824.252	971.8	943.763	997.787	729.567	876.552	977.023	1216.12	1105.7	849.939	978.53	1002.11	978.364	862.764	894.944	947.281	117.493	15	30.3366		890.067	843.604	905.731	1165.88	814.206	828.499	764.796	995.82	1055.77	899.436	971.485	788.553	873.633	809.297	965.214	900.484	109.729	15	29.3262
	777.286	1013.95	992.68	674.612	766.598	835.739	892.001	1213.09	1061.66	636.549	922.251	968.692	617.797	954.365	827.809	877.005	166.492	15	42.9881		947.641	840.637	747.325	1106.93	623.061	910.938	758.803	770.085	989.657	788.741	802.177	728.143	966.724	813.711	881.627	842.47	123.076	15	32.8934
	799.034	1068.05	993.543	846.465	703.544	698.606	989.125	1125.79	884.093	696.93	853.357	1049.14	1114.46	898.79	833.662	903.639	147.415	15	38.0623		871.294	826.644	867.562	1185.44	678.984	947.936	692.895	1001.79	1025.08	892.416	882.537	740.738	854.423	786.037	908.258	875.269	131.481	15	35.1397
	790	1017.39	995.948	797.197	686.625	775.478	970	895.492	1045.11	773.86	918.686	1027.06	1048.27	801.979	805.846	889.929	120.714	15	31.1682		826.705	826.604	952.44	1101.98	575.245	1018.39	738.553	869.259	1007.69	920.455	913.672	737.737	898.31	678.374	944.223	861.816	139.994	15	37.415
	792	1045.07	1024.11	636.549	711.953	728.742	860	898.863	1017.14	641.358	905.832	968.752	835.264	977.936	777.314	854.726	137.259	15	35.4402		827.726	885.083	851.442	1045.57	641.34	1043.35	772.378	946.244	925.223	893.919	920.2	760.3	972.306	715.893	850.4	871.498	114.529	15	30.6093
	793.666	1125.08	983.08	720	675.264	779.974	830	1042.4	981.818	650.034	730.582	996.481	812.703	939.197	695.762	850.403	149.408	15	38.577		727.846	809.377	820.145	952.482	663.478	1001.6	699.471	949.33	1139.43	873.4	940.191	815.939	1006.22	889.797	880	877.765	127.357	15	34.0377
	764.714	873.118	871.793	746.514	668.063	790.832	822	1112.01	931.1	781.353	829.088	1073.08	794.811	828.859	789.011	845.089	117.525	15	30.3447		737.646	680.763	799.825	1021	707.257	936.406	793.663	1022.77	1071.6	925.294	930.3	865.334	926.477	855.906	875.674	876.731	116.872	15	31.2353
	597.929	1011.64	962.093	707.23	684.518	670.946	856	1156.6	857.097	709.737	874.631	984.401	830.692	984.12	837.576	848.347	154.219	15	39.8191		758.769	705.049	858.969	1135.55	714.4	968.699	722.796	811.684	974.475	1013.46	890.513	824.44	895.394	826.582	813.028	864.342	121.824	15	32.5588
	877.61	1058.96	944.377	753.45	656.213	666.601	787	1011.22	846.454	821.158	852.193	1023.01	816.799	872.918	784.278	851.483	119.672	15	30.8992		808.833	658.949	951.11	1123.49	727.527	1108.52	708.744	975.826	1090.97	1009.77	894.647	826.998	1000.21	785.252	896.268	905.06	149.124	15	39.855
	778.989	1065.33	955.693	770.108	652.511	835.057	739.486	1084.31	877.059	666.734	844.078	1018.6	846.7	949.085	827.872	860.774	132.734	15	34.2718		847.985	811.865	1030.44	1117.56	716.381	1099.76	710.1	986.316	1104.08	988.49	788.485	848.492	799.485	705.089	948.86	896.752	148.083	15	39.5768
	811.639	970.303	963.186	746.795	637.953	722.711	840.908	894.534	930.091	714.541	881.933	873.569	795.444	954.274	807.653	836.369	100.653	15	25.9884		825.336	771.92	1005.32	1183.22	728.308	1081.24	781.273	1012.31	1116.65	884.024	849.653	766.255	1004.15	702.353	947.115	908.001	151.275	15	40.43
	787.049	1052.08	937.617	859.607	649.615	773.214	963.555	1040.01	894.867	671.471	874.84	935.348	803.159	803.761	849.787	859.732	117.204	15	30.2619		762.308	735.472	721.709	933.77	697.443	1047.45	762.345	812.979	972.99	848.365	868.524	905.512	958.819	719.019	882.689	839.051	107.984	15	28.86
	796.185	1006.75	959.049	732.723	634.766	733.294	857.708	928.626	876.271	655.352	869.854	979.848	685.793	817.691	774.558	820.564	118.271	15	30.5375		761.43	764.779	864.455	873.571	671.208	1018.71	718.1	777.089	1077.65	909.861	1089.11	858.158	867.145	776.495	867.084	859.126	124.285	15	33.2166
	927.889	797.29	989.384	810.761	643.295	745.6	875.312	864.194	891.149	739.678	884.207	1067.26	898.207	842.773	822.341	853.289	103.335	15	26.6811		806.974	767.516	856.418	1238.72	682.181	1025.37	702.8	800.567	981.296	912.575	929.443	881.169	883.053	801.513	859.753	876.4	137.636	15	36.7848
	794.069	1095.98	1005.15	833.519	678.448	776.667	801.892	927.816	835.975	745.678	879.617	932.41	901.76	853.137	739.477	853.439	108.44	15	27.999		829.26	816.344	927.473	1299.54	715.722	1077.33	738.014	783.059	1249.43	924.739	1022.2	915.998	1042.97	847.105	922.041	942.086	172.054	15	45.9833
	883.632	1085.81	965.879	715.152	630.43	869.263	882.431	978.989	851.263	841.899	864.328	992.512	779.294	979.515	878.004	879.894	114.754	15	29.6293		853.9	784.959	960.24	1423.34	554.789	1007.52	703.377	778.223	1153.22	924.755	928.205	993.605	995.895	794.616	971.777	918.332	201.716	15	53.9108
	890.57	1068.13	948.695	921.54	642.719	817.855	854.125	913.824	855.265	906.929	883.059	1060.58	943.958	874.263	794.711	891.748	102.543	15	26.4765		856.956	856.452	959.571	1312.58	677.402	1056	646.685	961.205	1034.32	1007	1180.65	1015.56	1023.03	796.869	927.321	956.02	173.932	15	46.4854

## Sheet: AS
																																									mean	sd	SEM
00:00	820	235	1	26	15	17	6	2	2	176	0	0	0	0	45	77	1	8	21	25	9	257	2	4	4	112	339	95	210	67	37	0	79	213	74	3	0	1	0	0	74.575
01:00	837	312	1	16	21	17	8	5	0	342	0	1	0	1	40	66	1	12	15	38	1	332	1	0	1	93	582	119	135	30	46	1	64	237	74	1	0	0	0	0	86.25
02:00	919	268	0	10	35	5	3	1	2	153	0	1	0	1	38	22	0	3	8	31	11	291	3	0	3	89	498	93	169	43	53	0	49	133	67	1	0	0	1	1	75.125
03:00	1052	319	1	18	27	13	23	1	2	72	1	1	1	1	32	19	0	8	12	32	0	211	1	1	1	56	630	93	65	51	73	0	52	126	46	2	0	0	0	0	76.075
04:00	931	249	1	27	23	38	14	0	1	80	0	1	0	0	39	15	0	3	36	30	13	231	1	0	1	77	623	110	99	83	50	0	44	216	62	1	0	1	0	0	77.5
05:00	940	234	1	32	21	21	10	0	0	75	0	1	0	1	28	15	2	6	8	15	1	221	3	0	4	63	558	67	114	83	44	1	63	187	17	1	0	0	0	0	70.925
06:00	1010	179	0	32	16	26	23	2	2	95	0	4	0	1	30	19	1	8	7	22	3	166	6	0	0	100	462	76	66	35	67	0	59	122	19	0	0	1	0	0	66.475
07:00	1268	582	0	45	22	27	29	0	7	107	0	0	0	0	23	2	0	9	0	23	26	197	6	1	2	186	236	54	143	371	68	1	171	179	43	0	0	1	0	0	95.725
08:00:00	1554	499	0	111	11	84	33	0	3	26	1	2	0	0	38	16	0	15	3	10	83	232	1	8	1	194	49	41	203	485	67	0	324	199	61	1	0	0	0	0	108.875
09:00:00	1128	603	0	99	26	195	21	0	4	41	0	1	2	1	32	11	0	4	121	26	99	219	1	1	0	49	62	56	137	457	59	0	253	269	49	0	0	0	1	1	100.7
10:00:00	1051	578	0	48	11	44	3	1	1	11	0	1	0	0	37	30	1	6	25	39	20	171	0	3	2	56	195	42	92	503	40	2	401	690	34	0	0	0	0	0	103.45
11:00:00	540	540	0	7	15	0	7	2	2	27	0	1	0	1	30	0	0	14	1	15	63	164	1	1	2	38	130	23	53	572	32	0	301	772	28	1	1	0	1	0	84.625
12:00:00	835	581	0	30	88	0	158	0	3	64	1	5	0	1	34	0	3	8	3	0	0	149	1	0	0	67	267	59	237	183	36	0	191	441	93	0	0	1	0	0	88.475
13:00:00	816	680	0	23	64	0	411	2	6	45	0	3	0	0	77	28	2	3	167	0	24	165	0	0	1	129	45	51	363	389	54	0	265	496	53	0	0	1	1	0	109.1
14:00:00	887	445	0	10	32	0	161	1	0	22	0	0	0	0	21	1	2	8	229	0	12	146	0	0	0	28	20	41	146	329	33	0	351	465	52	0	0	0	0	0	86.05
15:00:00	889	483	1	19	24	3	80	0	3	29	1	0	0	1	21	0	5	6	296	1	62	217	0	1	1	52	18	34	184	98	33	0	313	560	24	1	0	1	0	0	86.525
16:00	911	222	0	13	24	5	18	2	4	44	1	3	0	0	15	1	0	3	12	27	13	311	1	0	1	55	77	30	118	159	54	1	199	248	18	0	0	1	0	0	64.775
17:00	945	145	2	16	32	6	19	2	2	40	1	1	0	1	27	0	2	4	123	41	103	313	0	0	2	144	93	64	152	372	54	2	142	400	9	0	0	0	0	0	81.475
18:00	849	234	0	35	64	1	226	8	10	447	1	0	0	1	23	2	1	6	218	28	121	337	0	0	1	54	8	69	312	229	60	0	157	366	55	0	0	0	0	0	98.075
19:00	722	59	0	33	65	3	448	21	41	459	0	3	0	3	30	0	1	9	249	17	46	258	0	0	0	90	2	44	297	406	67	0	135	280	100	0	0	0	1	0	97.225
20:00	802	101	0	18	43	17	228	14	13	193	0	1	0	0	41	5	1	6	326	24	10	198	1	0	2	118	8	53	246	151	53	1	126	362	61	1	0	1	1	0	80.65
21:00	828	106	0	27	22	18	91	13	5	35	0	0	0	1	41	6	1	9	195	19	4	257	2	0	1	132	12	41	101	131	38	0	195	238	33	0	0	1	0	0	65.075
22:00	845	149	0	32	27	18	49	29	3	22	0	0	1	0	22	15	1	10	182	9	3	314	0	0	4	282	5	58	298	200	53	0	220	224	33	0	0	1	1	0	77.75
23:00	848	370	0	17	15	20	13	3	6	62	0	1	0	1	36	99	0	6	92	25	3	329	1	4	2	158	138	59	138	105	35	1	89	133	34	0	0	0	0	0	71.075
	22227	8173	8	744	743	578	2082	109	122	2667	7	31	4	16	800	449	25	174	2349	497	730	5686	32	24	36	2422	5057	1472	4078	5532	1206	10	4243	7556	1139	13	1	11	7	2	2026.55
